# Supplementary material for: Rational combinatorial targeting by adapter CAR-T-cells (AdCAR-T) prevents antigen escape in acute myeloid leukemia
Source: Leukemia. 2024 Aug 3;38(10):2183–95. doi: 10.1038/s41375-024-02351-2 (PMC11436361; doi:10.1038/s41375-024-02351-2)
Supplement: Supplementary file 2 — Additional file 1._full statistic [file 41375_2024_2351_MOESM2_ESM.xlsx]

## Sheet: Figure 2 Cytotox in vitro
Molm13 cytotox assay										HL60 cytotox assay										U937 cytotox assay
Table Analyzed	Molm13									Table Analyzed	HL60									Table Analyzed	U937
Two-way ANOVA	Ordinary									Two-way ANOVA	Ordinary									Two-way ANOVA	Ordinary
Alpha	0.05									Alpha	0.05									Alpha	0.05
Source of Variation	% of total variation	P value	P value summary	Significant?						Source of Variation	% of total variation	P value	P value summary	Significant?						Source of Variation	% of total variation	P value	P value summary	Significant?
Interaction	16.58	<0,0001	****	Yes						Interaction	13.71	<0,0001	****	Yes						Interaction	2.942	<0,0001	****	Yes
Row Factor	50.91	<0,0001	****	Yes						Row Factor	16.4	<0,0001	****	Yes						Row Factor	2.449	<0,0001	****	Yes
Column Factor	31.92	<0,0001	****	Yes						Column Factor	69.35	<0,0001	****	Yes						Column Factor	92.84	<0,0001	****	Yes
ANOVA table	SS	DF	MS	F (DFn, DFd)	P value					ANOVA table	SS	DF	MS	F (DFn, DFd)	P value					ANOVA table	SS	DF	MS	F (DFn, DFd)	P value
Interaction	41183	20	2059	F (20, 120) = 168,6	P<0,0001					Interaction	40827	20	2041	F (20, 120) = 155,2	P<0,0001					Interaction	10644	20	532.2	F (20, 150) = 12,50	P<0,0001
Row Factor	126479	4	31620	F (4, 120) = 2589	P<0,0001					Row Factor	48843	4	12211	F (4, 120) = 928,6	P<0,0001					Row Factor	8859	4	2215	F (4, 150) = 52,00	P<0,0001
Column Factor	79296	5	15859	F (5, 120) = 1299	P<0,0001					Column Factor	206510	5	41302	F (5, 120) = 3141	P<0,0001					Column Factor	335869	5	67174	F (5, 150) = 1577	P<0,0001
Residual	1466	120	12.21							Residual	1578	120	13.15							Residual	6389	150	42.59
Data summary										Data summary										Data summary
Number of columns (Column Factor)	6									Number of columns (Column Factor)	6									Number of columns (Column Factor)	6
Number of rows (Row Factor)	5									Number of rows (Row Factor)	5									Number of rows (Row Factor)	5
Number of values	150									Number of values	150									Number of values	180
Within each row, compare columns (simple effects within rows)										Within each row, compare columns (simple effects within rows)										Within each row, compare columns (simple effects within rows)
Number of families	5									Number of families	5									Number of families	5
Number of comparisons per family	15									Number of comparisons per family	15									Number of comparisons per family	15
Alpha	0.05									Alpha	0.05									Alpha	0.05
Tukey's multiple comparisons test	Mean Diff,	95,00% CI of diff,	Below threshold?	Summary	Adjusted P Value					Tukey's multiple comparisons test	Mean Diff,	95,00% CI of diff,	Below threshold?	Summary	Adjusted P Value					Tukey's multiple comparisons test	Mean Diff,	95,00% CI of diff,	Below threshold?	Summary	Adjusted P Value
0.06:1										0.06:1										1:64
AdCAR only vs. AdCAR + CD33	1.8	-4,602 to 8,202	No	ns	0.9644					AdCAR only vs. AdCAR + CD33	-42.8	-49,44 to -36,16	Yes	****	<0,0001					AdCAR only vs. AdCAR + CD33	-95.56	-106,4 to -84,68	Yes	****	<0,0001
AdCAR only vs. AdCAR + CD38	-4.8	-11,20 to 1,602	No	ns	0.2588					AdCAR only vs. AdCAR + CD38	-42.6	-49,24 to -35,96	Yes	****	<0,0001					AdCAR only vs. AdCAR + CD38	-93.85	-104,7 to -82,97	Yes	****	<0,0001
AdCAR only vs. AdCAR + CD123	4	-2,402 to 10,40	No	ns	0.4635					AdCAR only vs. AdCAR + CD123	0	-6,643 to 6,643	No	ns	>0,9999					AdCAR only vs. AdCAR + CD123	-0.5663	-11,44 to 10,31	No	ns	>0,9999
AdCAR only vs. AdCAR + CD135	3.8	-2,602 to 10,20	No	ns	0.5219					AdCAR only vs. AdCAR + CD135	0	-6,643 to 6,643	No	ns	>0,9999					AdCAR only vs. AdCAR + CD135	0	-10,88 to 10,88	No	ns	>0,9999
AdCAR only vs. AdCAR + CD371	2.6	-3,802 to 9,002	No	ns	0.8473					AdCAR only vs. AdCAR + CD371	-45	-51,64 to -38,36	Yes	****	<0,0001					AdCAR only vs. AdCAR + CD371	-98.53	-109,4 to -87,65	Yes	****	<0,0001
AdCAR + CD33 vs. AdCAR + CD38	-6.6	-13,00 to -0,1984	Yes	*	0.0392					AdCAR + CD33 vs. AdCAR + CD38	0.2	-6,443 to 6,843	No	ns	>0,9999					AdCAR + CD33 vs. AdCAR + CD38	1.716	-9,162 to 12,59	No	ns	0.9975
AdCAR + CD33 vs. AdCAR + CD123	2.2	-4,202 to 8,602	No	ns	0.9186					AdCAR + CD33 vs. AdCAR + CD123	42.8	36,16 to 49,44	Yes	****	<0,0001					AdCAR + CD33 vs. AdCAR + CD123	95	84,12 to 105,9	Yes	****	<0,0001
AdCAR + CD33 vs. AdCAR + CD135	2	-4,402 to 8,402	No	ns	0.9446					AdCAR + CD33 vs. AdCAR + CD135	42.8	36,16 to 49,44	Yes	****	<0,0001					AdCAR + CD33 vs. AdCAR + CD135	95.56	84,68 to 106,4	Yes	****	<0,0001
AdCAR + CD33 vs. AdCAR + CD371	0.8	-5,602 to 7,202	No	ns	0.9992					AdCAR + CD33 vs. AdCAR + CD371	-2.2	-8,843 to 4,443	No	ns	0.9297					AdCAR + CD33 vs. AdCAR + CD371	-2.97	-13,85 to 7,908	No	ns	0.9692
AdCAR + CD38 vs. AdCAR + CD123	8.8	2,398 to 15,20	Yes	**	0.0016					AdCAR + CD38 vs. AdCAR + CD123	42.6	35,96 to 49,24	Yes	****	<0,0001					AdCAR + CD38 vs. AdCAR + CD123	93.28	82,40 to 104,2	Yes	****	<0,0001
AdCAR + CD38 vs. AdCAR + CD135	8.6	2,198 to 15,00	Yes	**	0.0022					AdCAR + CD38 vs. AdCAR + CD135	42.6	35,96 to 49,24	Yes	****	<0,0001					AdCAR + CD38 vs. AdCAR + CD135	93.85	82,97 to 104,7	Yes	****	<0,0001
AdCAR + CD38 vs. AdCAR + CD371	7.4	0,9984 to 13,80	Yes	*	0.0136					AdCAR + CD38 vs. AdCAR + CD371	-2.4	-9,043 to 4,243	No	ns	0.9011					AdCAR + CD38 vs. AdCAR + CD371	-4.686	-15,56 to 6,192	No	ns	0.8146
AdCAR + CD123 vs. AdCAR + CD135	-0.2	-6,602 to 6,202	No	ns	>0,9999					AdCAR + CD123 vs. AdCAR + CD135	0	-6,643 to 6,643	No	ns	>0,9999					AdCAR + CD123 vs. AdCAR + CD135	0.5663	-10,31 to 11,44	No	ns	>0,9999
AdCAR + CD123 vs. AdCAR + CD371	-1.4	-7,802 to 5,002	No	ns	0.9883					AdCAR + CD123 vs. AdCAR + CD371	-45	-51,64 to -38,36	Yes	****	<0,0001					AdCAR + CD123 vs. AdCAR + CD371	-97.97	-108,8 to -87,09	Yes	****	<0,0001
AdCAR + CD135 vs. AdCAR + CD371	-1.2	-7,602 to 5,202	No	ns	0.9942					AdCAR + CD135 vs. AdCAR + CD371	-45	-51,64 to -38,36	Yes	****	<0,0001					AdCAR + CD135 vs. AdCAR + CD371	-98.53	-109,4 to -87,65	Yes	****	<0,0001
0.13:1										0.13:1										1:32
AdCAR only vs. AdCAR + CD33	-26.2	-32,60 to -19,80	Yes	****	<0,0001					AdCAR only vs. AdCAR + CD33	-90.8	-97,44 to -84,16	Yes	****	<0,0001					AdCAR only vs. AdCAR + CD33	-96.53	-107,4 to -85,65	Yes	****	<0,0001
AdCAR only vs. AdCAR + CD38	-51.8	-58,20 to -45,40	Yes	****	<0,0001					AdCAR only vs. AdCAR + CD38	-87.2	-93,84 to -80,56	Yes	****	<0,0001					AdCAR only vs. AdCAR + CD38	-94.53	-105,4 to -83,65	Yes	****	<0,0001
AdCAR only vs. AdCAR + CD123	-38.8	-45,20 to -32,40	Yes	****	<0,0001					AdCAR only vs. AdCAR + CD123	0	-6,643 to 6,643	No	ns	>0,9999					AdCAR only vs. AdCAR + CD123	-3.979	-14,86 to 6,899	No	ns	0.8978
AdCAR only vs. AdCAR + CD135	-22.2	-28,60 to -15,80	Yes	****	<0,0001					AdCAR only vs. AdCAR + CD135	0	-6,643 to 6,643	No	ns	>0,9999					AdCAR only vs. AdCAR + CD135	-9.303	-20,18 to 1,575	No	ns	0.1401
AdCAR only vs. AdCAR + CD371	1	-5,402 to 7,402	No	ns	0.9976					AdCAR only vs. AdCAR + CD371	-85	-91,64 to -78,36	Yes	****	<0,0001					AdCAR only vs. AdCAR + CD371	-98.69	-109,6 to -87,82	Yes	****	<0,0001
AdCAR + CD33 vs. AdCAR + CD38	-25.6	-32,00 to -19,20	Yes	****	<0,0001					AdCAR + CD33 vs. AdCAR + CD38	3.6	-3,043 to 10,24	No	ns	0.62					AdCAR + CD33 vs. AdCAR + CD38	1.997	-8,881 to 12,88	No	ns	0.9949
AdCAR + CD33 vs. AdCAR + CD123	-12.6	-19,00 to -6,198	Yes	****	<0,0001					AdCAR + CD33 vs. AdCAR + CD123	90.8	84,16 to 97,44	Yes	****	<0,0001					AdCAR + CD33 vs. AdCAR + CD123	92.55	81,67 to 103,4	Yes	****	<0,0001
AdCAR + CD33 vs. AdCAR + CD135	4	-2,402 to 10,40	No	ns	0.4635					AdCAR + CD33 vs. AdCAR + CD135	90.8	84,16 to 97,44	Yes	****	<0,0001					AdCAR + CD33 vs. AdCAR + CD135	87.23	76,35 to 98,11	Yes	****	<0,0001
AdCAR + CD33 vs. AdCAR + CD371	27.2	20,80 to 33,60	Yes	****	<0,0001					AdCAR + CD33 vs. AdCAR + CD371	5.8	-0,8426 to 12,44	No	ns	0.124					AdCAR + CD33 vs. AdCAR + CD371	-2.164	-13,04 to 8,714	No	ns	0.9926
AdCAR + CD38 vs. AdCAR + CD123	13	6,598 to 19,40	Yes	****	<0,0001					AdCAR + CD38 vs. AdCAR + CD123	87.2	80,56 to 93,84	Yes	****	<0,0001					AdCAR + CD38 vs. AdCAR + CD123	90.55	79,68 to 101,4	Yes	****	<0,0001
AdCAR + CD38 vs. AdCAR + CD135	29.6	23,20 to 36,00	Yes	****	<0,0001					AdCAR + CD38 vs. AdCAR + CD135	87.2	80,56 to 93,84	Yes	****	<0,0001					AdCAR + CD38 vs. AdCAR + CD135	85.23	74,35 to 96,11	Yes	****	<0,0001
AdCAR + CD38 vs. AdCAR + CD371	52.8	46,40 to 59,20	Yes	****	<0,0001					AdCAR + CD38 vs. AdCAR + CD371	2.2	-4,443 to 8,843	No	ns	0.9297					AdCAR + CD38 vs. AdCAR + CD371	-4.161	-15,04 to 6,717	No	ns	0.8789
AdCAR + CD123 vs. AdCAR + CD135	16.6	10,20 to 23,00	Yes	****	<0,0001					AdCAR + CD123 vs. AdCAR + CD135	0	-6,643 to 6,643	No	ns	>0,9999					AdCAR + CD123 vs. AdCAR + CD135	-5.324	-16,20 to 5,554	No	ns	0.7192
AdCAR + CD123 vs. AdCAR + CD371	39.8	33,40 to 46,20	Yes	****	<0,0001					AdCAR + CD123 vs. AdCAR + CD371	-85	-91,64 to -78,36	Yes	****	<0,0001					AdCAR + CD123 vs. AdCAR + CD371	-94.71	-105,6 to -83,84	Yes	****	<0,0001
AdCAR + CD135 vs. AdCAR + CD371	23.2	16,80 to 29,60	Yes	****	<0,0001					AdCAR + CD135 vs. AdCAR + CD371	-85	-91,64 to -78,36	Yes	****	<0,0001					AdCAR + CD135 vs. AdCAR + CD371	-89.39	-100,3 to -78,51	Yes	****	<0,0001
0.25:1										0.25:1										1:16
AdCAR only vs. AdCAR + CD33	-59.4	-65,80 to -53,00	Yes	****	<0,0001					AdCAR only vs. AdCAR + CD33	-100	-106,6 to -93,36	Yes	****	<0,0001					AdCAR only vs. AdCAR + CD33	-96.92	-107,8 to -86,05	Yes	****	<0,0001
AdCAR only vs. AdCAR + CD38	-82.2	-88,60 to -75,80	Yes	****	<0,0001					AdCAR only vs. AdCAR + CD38	-100	-106,6 to -93,36	Yes	****	<0,0001					AdCAR only vs. AdCAR + CD38	-94.49	-105,4 to -83,61	Yes	****	<0,0001
AdCAR only vs. AdCAR + CD123	-79.2	-85,60 to -72,80	Yes	****	<0,0001					AdCAR only vs. AdCAR + CD123	-42.8	-49,44 to -36,16	Yes	****	<0,0001					AdCAR only vs. AdCAR + CD123	-1.217	-12,09 to 9,661	No	ns	0.9995
AdCAR only vs. AdCAR + CD135	-60.6	-67,00 to -54,20	Yes	****	<0,0001					AdCAR only vs. AdCAR + CD135	0	-6,643 to 6,643	No	ns	>0,9999					AdCAR only vs. AdCAR + CD135	-1.349	-12,23 to 9,529	No	ns	0.9992
AdCAR only vs. AdCAR + CD371	-3.4	-9,802 to 3,002	No	ns	0.6404					AdCAR only vs. AdCAR + CD371	-99.2	-105,8 to -92,56	Yes	****	<0,0001					AdCAR only vs. AdCAR + CD371	-98.93	-109,8 to -88,05	Yes	****	<0,0001
AdCAR + CD33 vs. AdCAR + CD38	-22.8	-29,20 to -16,40	Yes	****	<0,0001					AdCAR + CD33 vs. AdCAR + CD38	0	-6,643 to 6,643	No	ns	>0,9999					AdCAR + CD33 vs. AdCAR + CD38	2.437	-8,441 to 13,31	No	ns	0.9872
AdCAR + CD33 vs. AdCAR + CD123	-19.8	-26,20 to -13,40	Yes	****	<0,0001					AdCAR + CD33 vs. AdCAR + CD123	57.2	50,56 to 63,84	Yes	****	<0,0001					AdCAR + CD33 vs. AdCAR + CD123	95.71	84,83 to 106,6	Yes	****	<0,0001
AdCAR + CD33 vs. AdCAR + CD135	-1.2	-7,602 to 5,202	No	ns	0.9942					AdCAR + CD33 vs. AdCAR + CD135	100	93,36 to 106,6	Yes	****	<0,0001					AdCAR + CD33 vs. AdCAR + CD135	95.57	84,70 to 106,5	Yes	****	<0,0001
AdCAR + CD33 vs. AdCAR + CD371	56	49,60 to 62,40	Yes	****	<0,0001					AdCAR + CD33 vs. AdCAR + CD371	0.8	-5,843 to 7,443	No	ns	0.9993					AdCAR + CD33 vs. AdCAR + CD371	-2.008	-12,89 to 8,870	No	ns	0.9947
AdCAR + CD38 vs. AdCAR + CD123	3	-3,402 to 9,402	No	ns	0.7522					AdCAR + CD38 vs. AdCAR + CD123	57.2	50,56 to 63,84	Yes	****	<0,0001					AdCAR + CD38 vs. AdCAR + CD123	93.27	82,39 to 104,1	Yes	****	<0,0001
AdCAR + CD38 vs. AdCAR + CD135	21.6	15,20 to 28,00	Yes	****	<0,0001					AdCAR + CD38 vs. AdCAR + CD135	100	93,36 to 106,6	Yes	****	<0,0001					AdCAR + CD38 vs. AdCAR + CD135	93.14	82,26 to 104,0	Yes	****	<0,0001
AdCAR + CD38 vs. AdCAR + CD371	78.8	72,40 to 85,20	Yes	****	<0,0001					AdCAR + CD38 vs. AdCAR + CD371	0.8	-5,843 to 7,443	No	ns	0.9993					AdCAR + CD38 vs. AdCAR + CD371	-4.445	-15,32 to 6,433	No	ns	0.8459
AdCAR + CD123 vs. AdCAR + CD135	18.6	12,20 to 25,00	Yes	****	<0,0001					AdCAR + CD123 vs. AdCAR + CD135	42.8	36,16 to 49,44	Yes	****	<0,0001					AdCAR + CD123 vs. AdCAR + CD135	-0.1326	-11,01 to 10,75	No	ns	>0,9999
AdCAR + CD123 vs. AdCAR + CD371	75.8	69,40 to 82,20	Yes	****	<0,0001					AdCAR + CD123 vs. AdCAR + CD371	-56.4	-63,04 to -49,76	Yes	****	<0,0001					AdCAR + CD123 vs. AdCAR + CD371	-97.72	-108,6 to -86,84	Yes	****	<0,0001
AdCAR + CD135 vs. AdCAR + CD371	57.2	50,80 to 63,60	Yes	****	<0,0001					AdCAR + CD135 vs. AdCAR + CD371	-99.2	-105,8 to -92,56	Yes	****	<0,0001					AdCAR + CD135 vs. AdCAR + CD371	-97.58	-108,5 to -86,70	Yes	****	<0,0001
0.5:1										0.5:1										1:8
AdCAR only vs. AdCAR + CD33	-85.8	-92,20 to -79,40	Yes	****	<0,0001					AdCAR only vs. AdCAR + CD33	-100	-106,6 to -93,36	Yes	****	<0,0001					AdCAR only vs. AdCAR + CD33	-89.17	-100,0 to -78,29	Yes	****	<0,0001
AdCAR only vs. AdCAR + CD38	-97.8	-104,2 to -91,40	Yes	****	<0,0001					AdCAR only vs. AdCAR + CD38	-100	-106,6 to -93,36	Yes	****	<0,0001					AdCAR only vs. AdCAR + CD38	-86.81	-97,69 to -75,93	Yes	****	<0,0001
AdCAR only vs. AdCAR + CD123	-98.6	-105,0 to -92,20	Yes	****	<0,0001					AdCAR only vs. AdCAR + CD123	-98.8	-105,4 to -92,16	Yes	****	<0,0001					AdCAR only vs. AdCAR + CD123	0.4971	-10,38 to 11,38	No	ns	>0,9999
AdCAR only vs. AdCAR + CD135	-87.8	-94,20 to -81,40	Yes	****	<0,0001					AdCAR only vs. AdCAR + CD135	-1.8	-8,443 to 4,843	No	ns	0.9696					AdCAR only vs. AdCAR + CD135	-2.786	-13,66 to 8,092	No	ns	0.9767
AdCAR only vs. AdCAR + CD371	-60	-66,40 to -53,60	Yes	****	<0,0001					AdCAR only vs. AdCAR + CD371	-100	-106,6 to -93,36	Yes	****	<0,0001					AdCAR only vs. AdCAR + CD371	-91.39	-102,3 to -80,51	Yes	****	<0,0001
AdCAR + CD33 vs. AdCAR + CD38	-12	-18,40 to -5,598	Yes	****	<0,0001					AdCAR + CD33 vs. AdCAR + CD38	0	-6,643 to 6,643	No	ns	>0,9999					AdCAR + CD33 vs. AdCAR + CD38	2.359	-8,519 to 13,24	No	ns	0.9889
AdCAR + CD33 vs. AdCAR + CD123	-12.8	-19,20 to -6,398	Yes	****	<0,0001					AdCAR + CD33 vs. AdCAR + CD123	1.2	-5,443 to 7,843	No	ns	0.9952					AdCAR + CD33 vs. AdCAR + CD123	89.67	78,79 to 100,5	Yes	****	<0,0001
AdCAR + CD33 vs. AdCAR + CD135	-2	-8,402 to 4,402	No	ns	0.9446					AdCAR + CD33 vs. AdCAR + CD135	98.2	91,56 to 104,8	Yes	****	<0,0001					AdCAR + CD33 vs. AdCAR + CD135	86.38	75,50 to 97,26	Yes	****	<0,0001
AdCAR + CD33 vs. AdCAR + CD371	25.8	19,40 to 32,20	Yes	****	<0,0001					AdCAR + CD33 vs. AdCAR + CD371	0	-6,643 to 6,643	No	ns	>0,9999					AdCAR + CD33 vs. AdCAR + CD371	-2.218	-13,10 to 8,660	No	ns	0.9917
AdCAR + CD38 vs. AdCAR + CD123	-0.8	-7,202 to 5,602	No	ns	0.9992					AdCAR + CD38 vs. AdCAR + CD123	1.2	-5,443 to 7,843	No	ns	0.9952					AdCAR + CD38 vs. AdCAR + CD123	87.31	76,43 to 98,19	Yes	****	<0,0001
AdCAR + CD38 vs. AdCAR + CD135	10	3,598 to 16,40	Yes	***	0.0002					AdCAR + CD38 vs. AdCAR + CD135	98.2	91,56 to 104,8	Yes	****	<0,0001					AdCAR + CD38 vs. AdCAR + CD135	84.02	73,15 to 94,90	Yes	****	<0,0001
AdCAR + CD38 vs. AdCAR + CD371	37.8	31,40 to 44,20	Yes	****	<0,0001					AdCAR + CD38 vs. AdCAR + CD371	0	-6,643 to 6,643	No	ns	>0,9999					AdCAR + CD38 vs. AdCAR + CD371	-4.577	-15,45 to 6,301	No	ns	0.8292
AdCAR + CD123 vs. AdCAR + CD135	10.8	4,398 to 17,20	Yes	****	<0,0001					AdCAR + CD123 vs. AdCAR + CD135	97	90,36 to 103,6	Yes	****	<0,0001					AdCAR + CD123 vs. AdCAR + CD135	-3.284	-14,16 to 7,594	No	ns	0.9527
AdCAR + CD123 vs. AdCAR + CD371	38.6	32,20 to 45,00	Yes	****	<0,0001					AdCAR + CD123 vs. AdCAR + CD371	-1.2	-7,843 to 5,443	No	ns	0.9952					AdCAR + CD123 vs. AdCAR + CD371	-91.88	-102,8 to -81,01	Yes	****	<0,0001
AdCAR + CD135 vs. AdCAR + CD371	27.8	21,40 to 34,20	Yes	****	<0,0001					AdCAR + CD135 vs. AdCAR + CD371	-98.2	-104,8 to -91,56	Yes	****	<0,0001					AdCAR + CD135 vs. AdCAR + CD371	-88.6	-99,48 to -77,72	Yes	****	<0,0001
1:1										1:1										1:4
AdCAR only vs. AdCAR + CD33	-96.4	-102,8 to -90,00	Yes	****	<0,0001					AdCAR only vs. AdCAR + CD33	-100	-106,6 to -93,36	Yes	****	<0,0001					AdCAR only vs. AdCAR + CD33	-56.41	-67,29 to -45,53	Yes	****	<0,0001
AdCAR only vs. AdCAR + CD38	-100	-106,4 to -93,60	Yes	****	<0,0001					AdCAR only vs. AdCAR + CD38	-100	-106,6 to -93,36	Yes	****	<0,0001					AdCAR only vs. AdCAR + CD38	-54.13	-65,01 to -43,26	Yes	****	<0,0001
AdCAR only vs. AdCAR + CD123	-100	-106,4 to -93,60	Yes	****	<0,0001					AdCAR only vs. AdCAR + CD123	-100	-106,6 to -93,36	Yes	****	<0,0001					AdCAR only vs. AdCAR + CD123	-8.032	-18,91 to 2,846	No	ns	0.2769
AdCAR only vs. AdCAR + CD135	-99	-105,4 to -92,60	Yes	****	<0,0001					AdCAR only vs. AdCAR + CD135	-32.4	-39,04 to -25,76	Yes	****	<0,0001					AdCAR only vs. AdCAR + CD135	17.44	6,567 to 28,32	Yes	***	0.0001
AdCAR only vs. AdCAR + CD371	-92.8	-99,20 to -86,40	Yes	****	<0,0001					AdCAR only vs. AdCAR + CD371	-100	-106,6 to -93,36	Yes	****	<0,0001					AdCAR only vs. AdCAR + CD371	-58.29	-69,17 to -47,41	Yes	****	<0,0001
AdCAR + CD33 vs. AdCAR + CD38	-3.6	-10,00 to 2,802	No	ns	0.5813					AdCAR + CD33 vs. AdCAR + CD38	0	-6,643 to 6,643	No	ns	>0,9999					AdCAR + CD33 vs. AdCAR + CD38	2.277	-8,601 to 13,15	No	ns	0.9906
AdCAR + CD33 vs. AdCAR + CD123	-3.6	-10,00 to 2,802	No	ns	0.5813					AdCAR + CD33 vs. AdCAR + CD123	0	-6,643 to 6,643	No	ns	>0,9999					AdCAR + CD33 vs. AdCAR + CD123	48.38	37,50 to 59,26	Yes	****	<0,0001
AdCAR + CD33 vs. AdCAR + CD135	-2.6	-9,002 to 3,802	No	ns	0.8473					AdCAR + CD33 vs. AdCAR + CD135	67.6	60,96 to 74,24	Yes	****	<0,0001					AdCAR + CD33 vs. AdCAR + CD135	73.86	62,98 to 84,73	Yes	****	<0,0001
AdCAR + CD33 vs. AdCAR + CD371	3.6	-2,802 to 10,00	No	ns	0.5813					AdCAR + CD33 vs. AdCAR + CD371	0	-6,643 to 6,643	No	ns	>0,9999					AdCAR + CD33 vs. AdCAR + CD371	-1.88	-12,76 to 8,998	No	ns	0.9961
AdCAR + CD38 vs. AdCAR + CD123	0	-6,402 to 6,402	No	ns	>0,9999					AdCAR + CD38 vs. AdCAR + CD123	0	-6,643 to 6,643	No	ns	>0,9999					AdCAR + CD38 vs. AdCAR + CD123	46.1	35,22 to 56,98	Yes	****	<0,0001
AdCAR + CD38 vs. AdCAR + CD135	1	-5,402 to 7,402	No	ns	0.9976					AdCAR + CD38 vs. AdCAR + CD135	67.6	60,96 to 74,24	Yes	****	<0,0001					AdCAR + CD38 vs. AdCAR + CD135	71.58	60,70 to 82,46	Yes	****	<0,0001
AdCAR + CD38 vs. AdCAR + CD371	7.2	0,7984 to 13,60	Yes	*	0.0179					AdCAR + CD38 vs. AdCAR + CD371	0	-6,643 to 6,643	No	ns	>0,9999					AdCAR + CD38 vs. AdCAR + CD371	-4.157	-15,04 to 6,721	No	ns	0.8794
AdCAR + CD123 vs. AdCAR + CD135	1	-5,402 to 7,402	No	ns	0.9976					AdCAR + CD123 vs. AdCAR + CD135	67.6	60,96 to 74,24	Yes	****	<0,0001					AdCAR + CD123 vs. AdCAR + CD135	25.48	14,60 to 36,35	Yes	****	<0,0001
AdCAR + CD123 vs. AdCAR + CD371	7.2	0,7984 to 13,60	Yes	*	0.0179					AdCAR + CD123 vs. AdCAR + CD371	0	-6,643 to 6,643	No	ns	>0,9999					AdCAR + CD123 vs. AdCAR + CD371	-50.26	-61,14 to -39,38	Yes	****	<0,0001
AdCAR + CD135 vs. AdCAR + CD371	6.2	-0,2016 to 12,60	No	ns	0.0635					AdCAR + CD135 vs. AdCAR + CD371	-67.6	-74,24 to -60,96	Yes	****	<0,0001					AdCAR + CD135 vs. AdCAR + CD371	-75.74	-86,61 to -64,86	Yes	****	<0,0001
Test details	Mean 1	Mean 2	Mean Diff,	SE of diff,	N1	N2	q	DF		Test details	Mean 1	Mean 2	Mean Diff,	SE of diff,	N1	N2	q	DF		Test details	Mean 1	Mean 2	Mean Diff,	SE of diff,	N1	N2	q	DF
0.06:1										0.06:1										1:64
AdCAR only vs. AdCAR + CD33	4.6	2.8	1.8	2.21	5	5	1.152	120		AdCAR only vs. AdCAR + CD33	0	42.8	-42.8	2.293	5	5	26.39	120		AdCAR only vs. AdCAR + CD33	0	95.56	-95.56	3.768	6	6	35.87	150
AdCAR only vs. AdCAR + CD38	4.6	9.4	-4.8	2.21	5	5	3.071	120		AdCAR only vs. AdCAR + CD38	0	42.6	-42.6	2.293	5	5	26.27	120		AdCAR only vs. AdCAR + CD38	0	93.85	-93.85	3.768	6	6	35.22	150
AdCAR only vs. AdCAR + CD123	4.6	0.6	4	2.21	5	5	2.559	120		AdCAR only vs. AdCAR + CD123	0	0	0	2.293	5	5	0	120		AdCAR only vs. AdCAR + CD123	0	0.5663	-0.5663	3.768	6	6	0.2125	150
AdCAR only vs. AdCAR + CD135	4.6	0.8	3.8	2.21	5	5	2.431	120		AdCAR only vs. AdCAR + CD135	0	0	0	2.293	5	5	0	120		AdCAR only vs. AdCAR + CD135	0	0	0	3.768	6	6	0	150
AdCAR only vs. AdCAR + CD371	4.6	2	2.6	2.21	5	5	1.664	120		AdCAR only vs. AdCAR + CD371	0	45	-45	2.293	5	5	27.75	120		AdCAR only vs. AdCAR + CD371	0	98.53	-98.53	3.768	6	6	36.98	150
AdCAR + CD33 vs. AdCAR + CD38	2.8	9.4	-6.6	2.21	5	5	4.223	120		AdCAR + CD33 vs. AdCAR + CD38	42.8	42.6	0.2	2.293	5	5	0.1233	120		AdCAR + CD33 vs. AdCAR + CD38	95.56	93.85	1.716	3.768	6	6	0.644	150
AdCAR + CD33 vs. AdCAR + CD123	2.8	0.6	2.2	2.21	5	5	1.408	120		AdCAR + CD33 vs. AdCAR + CD123	42.8	0	42.8	2.293	5	5	26.39	120		AdCAR + CD33 vs. AdCAR + CD123	95.56	0.5663	95	3.768	6	6	35.65	150
AdCAR + CD33 vs. AdCAR + CD135	2.8	0.8	2	2.21	5	5	1.28	120		AdCAR + CD33 vs. AdCAR + CD135	42.8	0	42.8	2.293	5	5	26.39	120		AdCAR + CD33 vs. AdCAR + CD135	95.56	0	95.56	3.768	6	6	35.87	150
AdCAR + CD33 vs. AdCAR + CD371	2.8	2	0.8	2.21	5	5	0.5119	120		AdCAR + CD33 vs. AdCAR + CD371	42.8	45	-2.2	2.293	5	5	1.357	120		AdCAR + CD33 vs. AdCAR + CD371	95.56	98.53	-2.97	3.768	6	6	1.115	150
AdCAR + CD38 vs. AdCAR + CD123	9.4	0.6	8.8	2.21	5	5	5.631	120		AdCAR + CD38 vs. AdCAR + CD123	42.6	0	42.6	2.293	5	5	26.27	120		AdCAR + CD38 vs. AdCAR + CD123	93.85	0.5663	93.28	3.768	6	6	35.01	150
AdCAR + CD38 vs. AdCAR + CD135	9.4	0.8	8.6	2.21	5	5	5.503	120		AdCAR + CD38 vs. AdCAR + CD135	42.6	0	42.6	2.293	5	5	26.27	120		AdCAR + CD38 vs. AdCAR + CD135	93.85	0	93.85	3.768	6	6	35.22	150
AdCAR + CD38 vs. AdCAR + CD371	9.4	2	7.4	2.21	5	5	4.735	120		AdCAR + CD38 vs. AdCAR + CD371	42.6	45	-2.4	2.293	5	5	1.48	120		AdCAR + CD38 vs. AdCAR + CD371	93.85	98.53	-4.686	3.768	6	6	1.759	150
AdCAR + CD123 vs. AdCAR + CD135	0.6	0.8	-0.2	2.21	5	5	0.128	120		AdCAR + CD123 vs. AdCAR + CD135	0	0	0	2.293	5	5	0	120		AdCAR + CD123 vs. AdCAR + CD135	0.5663	0	0.5663	3.768	6	6	0.2125	150
AdCAR + CD123 vs. AdCAR + CD371	0.6	2	-1.4	2.21	5	5	0.8958	120		AdCAR + CD123 vs. AdCAR + CD371	0	45	-45	2.293	5	5	27.75	120		AdCAR + CD123 vs. AdCAR + CD371	0.5663	98.53	-97.97	3.768	6	6	36.77	150
AdCAR + CD135 vs. AdCAR + CD371	0.8	2	-1.2	2.21	5	5	0.7678	120		AdCAR + CD135 vs. AdCAR + CD371	0	45	-45	2.293	5	5	27.75	120		AdCAR + CD135 vs. AdCAR + CD371	0	98.53	-98.53	3.768	6	6	36.98	150
0.13:1										0.13:1										1:32
AdCAR only vs. AdCAR + CD33	1	27.2	-26.2	2.21	5	5	16.76	120		AdCAR only vs. AdCAR + CD33	0	90.8	-90.8	2.293	5	5	55.99	120		AdCAR only vs. AdCAR + CD33	0	96.53	-96.53	3.768	6	6	36.23	150
AdCAR only vs. AdCAR + CD38	1	52.8	-51.8	2.21	5	5	33.14	120		AdCAR only vs. AdCAR + CD38	0	87.2	-87.2	2.293	5	5	53.77	120		AdCAR only vs. AdCAR + CD38	0	94.53	-94.53	3.768	6	6	35.48	150
AdCAR only vs. AdCAR + CD123	1	39.8	-38.8	2.21	5	5	24.83	120		AdCAR only vs. AdCAR + CD123	0	0	0	2.293	5	5	0	120		AdCAR only vs. AdCAR + CD123	0	3.979	-3.979	3.768	6	6	1.493	150
AdCAR only vs. AdCAR + CD135	1	23.2	-22.2	2.21	5	5	14.2	120		AdCAR only vs. AdCAR + CD135	0	0	0	2.293	5	5	0	120		AdCAR only vs. AdCAR + CD135	0	9.303	-9.303	3.768	6	6	3.491	150
AdCAR only vs. AdCAR + CD371	1	0	1	2.21	5	5	0.6398	120		AdCAR only vs. AdCAR + CD371	0	85	-85	2.293	5	5	52.41	120		AdCAR only vs. AdCAR + CD371	0	98.69	-98.69	3.768	6	6	37.04	150
AdCAR + CD33 vs. AdCAR + CD38	27.2	52.8	-25.6	2.21	5	5	16.38	120		AdCAR + CD33 vs. AdCAR + CD38	90.8	87.2	3.6	2.293	5	5	2.22	120		AdCAR + CD33 vs. AdCAR + CD38	96.53	94.53	1.997	3.768	6	6	0.7496	150
AdCAR + CD33 vs. AdCAR + CD123	27.2	39.8	-12.6	2.21	5	5	8.062	120		AdCAR + CD33 vs. AdCAR + CD123	90.8	0	90.8	2.293	5	5	55.99	120		AdCAR + CD33 vs. AdCAR + CD123	96.53	3.979	92.55	3.768	6	6	34.74	150
AdCAR + CD33 vs. AdCAR + CD135	27.2	23.2	4	2.21	5	5	2.559	120		AdCAR + CD33 vs. AdCAR + CD135	90.8	0	90.8	2.293	5	5	55.99	120		AdCAR + CD33 vs. AdCAR + CD135	96.53	9.303	87.23	3.768	6	6	32.74	150
AdCAR + CD33 vs. AdCAR + CD371	27.2	0	27.2	2.21	5	5	17.4	120		AdCAR + CD33 vs. AdCAR + CD371	90.8	85	5.8	2.293	5	5	3.576	120		AdCAR + CD33 vs. AdCAR + CD371	96.53	98.69	-2.164	3.768	6	6	0.8122	150
AdCAR + CD38 vs. AdCAR + CD123	52.8	39.8	13	2.21	5	5	8.318	120		AdCAR + CD38 vs. AdCAR + CD123	87.2	0	87.2	2.293	5	5	53.77	120		AdCAR + CD38 vs. AdCAR + CD123	94.53	3.979	90.55	3.768	6	6	33.99	150
AdCAR + CD38 vs. AdCAR + CD135	52.8	23.2	29.6	2.21	5	5	18.94	120		AdCAR + CD38 vs. AdCAR + CD135	87.2	0	87.2	2.293	5	5	53.77	120		AdCAR + CD38 vs. AdCAR + CD135	94.53	9.303	85.23	3.768	6	6	31.99	150
AdCAR + CD38 vs. AdCAR + CD371	52.8	0	52.8	2.21	5	5	33.78	120		AdCAR + CD38 vs. AdCAR + CD371	87.2	85	2.2	2.293	5	5	1.357	120		AdCAR + CD38 vs. AdCAR + CD371	94.53	98.69	-4.161	3.768	6	6	1.562	150
AdCAR + CD123 vs. AdCAR + CD135	39.8	23.2	16.6	2.21	5	5	10.62	120		AdCAR + CD123 vs. AdCAR + CD135	0	0	0	2.293	5	5	0	120		AdCAR + CD123 vs. AdCAR + CD135	3.979	9.303	-5.324	3.768	6	6	1.998	150
AdCAR + CD123 vs. AdCAR + CD371	39.8	0	39.8	2.21	5	5	25.47	120		AdCAR + CD123 vs. AdCAR + CD371	0	85	-85	2.293	5	5	52.41	120		AdCAR + CD123 vs. AdCAR + CD371	3.979	98.69	-94.71	3.768	6	6	35.55	150
AdCAR + CD135 vs. AdCAR + CD371	23.2	0	23.2	2.21	5	5	14.84	120		AdCAR + CD135 vs. AdCAR + CD371	0	85	-85	2.293	5	5	52.41	120		AdCAR + CD135 vs. AdCAR + CD371	9.303	98.69	-89.39	3.768	6	6	33.55	150
0.25:1										0.25:1										1:16
AdCAR only vs. AdCAR + CD33	0.8	60.2	-59.4	2.21	5	5	38.01	120		AdCAR only vs. AdCAR + CD33	0	100	-100	2.293	5	5	61.66	120		AdCAR only vs. AdCAR + CD33	0	96.92	-96.92	3.768	6	6	36.38	150
AdCAR only vs. AdCAR + CD38	0.8	83	-82.2	2.21	5	5	52.59	120		AdCAR only vs. AdCAR + CD38	0	100	-100	2.293	5	5	61.66	120		AdCAR only vs. AdCAR + CD38	0	94.49	-94.49	3.768	6	6	35.46	150
AdCAR only vs. AdCAR + CD123	0.8	80	-79.2	2.21	5	5	50.67	120		AdCAR only vs. AdCAR + CD123	0	42.8	-42.8	2.293	5	5	26.39	120		AdCAR only vs. AdCAR + CD123	0	1.217	-1.217	3.768	6	6	0.4566	150
AdCAR only vs. AdCAR + CD135	0.8	61.4	-60.6	2.21	5	5	38.77	120		AdCAR only vs. AdCAR + CD135	0	0	0	2.293	5	5	0	120		AdCAR only vs. AdCAR + CD135	0	1.349	-1.349	3.768	6	6	0.5064	150
AdCAR only vs. AdCAR + CD371	0.8	4.2	-3.4	2.21	5	5	2.175	120		AdCAR only vs. AdCAR + CD371	0	99.2	-99.2	2.293	5	5	61.17	120		AdCAR only vs. AdCAR + CD371	0	98.93	-98.93	3.768	6	6	37.13	150
AdCAR + CD33 vs. AdCAR + CD38	60.2	83	-22.8	2.21	5	5	14.59	120		AdCAR + CD33 vs. AdCAR + CD38	100	100	0	2.293	5	5	0	120		AdCAR + CD33 vs. AdCAR + CD38	96.92	94.49	2.437	3.768	6	6	0.9146	150
AdCAR + CD33 vs. AdCAR + CD123	60.2	80	-19.8	2.21	5	5	12.67	120		AdCAR + CD33 vs. AdCAR + CD123	100	42.8	57.2	2.293	5	5	35.27	120		AdCAR + CD33 vs. AdCAR + CD123	96.92	1.217	95.71	3.768	6	6	35.92	150
AdCAR + CD33 vs. AdCAR + CD135	60.2	61.4	-1.2	2.21	5	5	0.7678	120		AdCAR + CD33 vs. AdCAR + CD135	100	0	100	2.293	5	5	61.66	120		AdCAR + CD33 vs. AdCAR + CD135	96.92	1.349	95.57	3.768	6	6	35.87	150
AdCAR + CD33 vs. AdCAR + CD371	60.2	4.2	56	2.21	5	5	35.83	120		AdCAR + CD33 vs. AdCAR + CD371	100	99.2	0.8	2.293	5	5	0.4933	120		AdCAR + CD33 vs. AdCAR + CD371	96.92	98.93	-2.008	3.768	6	6	0.7538	150
AdCAR + CD38 vs. AdCAR + CD123	83	80	3	2.21	5	5	1.92	120		AdCAR + CD38 vs. AdCAR + CD123	100	42.8	57.2	2.293	5	5	35.27	120		AdCAR + CD38 vs. AdCAR + CD123	94.49	1.217	93.27	3.768	6	6	35.01	150
AdCAR + CD38 vs. AdCAR + CD135	83	61.4	21.6	2.21	5	5	13.82	120		AdCAR + CD38 vs. AdCAR + CD135	100	0	100	2.293	5	5	61.66	120		AdCAR + CD38 vs. AdCAR + CD135	94.49	1.349	93.14	3.768	6	6	34.96	150
AdCAR + CD38 vs. AdCAR + CD371	83	4.2	78.8	2.21	5	5	50.42	120		AdCAR + CD38 vs. AdCAR + CD371	100	99.2	0.8	2.293	5	5	0.4933	120		AdCAR + CD38 vs. AdCAR + CD371	94.49	98.93	-4.445	3.768	6	6	1.668	150
AdCAR + CD123 vs. AdCAR + CD135	80	61.4	18.6	2.21	5	5	11.9	120		AdCAR + CD123 vs. AdCAR + CD135	42.8	0	42.8	2.293	5	5	26.39	120		AdCAR + CD123 vs. AdCAR + CD135	1.217	1.349	-0.1326	3.768	6	6	0.04978	150
AdCAR + CD123 vs. AdCAR + CD371	80	4.2	75.8	2.21	5	5	48.5	120		AdCAR + CD123 vs. AdCAR + CD371	42.8	99.2	-56.4	2.293	5	5	34.78	120		AdCAR + CD123 vs. AdCAR + CD371	1.217	98.93	-97.72	3.768	6	6	36.67	150
AdCAR + CD135 vs. AdCAR + CD371	61.4	4.2	57.2	2.21	5	5	36.6	120		AdCAR + CD135 vs. AdCAR + CD371	0	99.2	-99.2	2.293	5	5	61.17	120		AdCAR + CD135 vs. AdCAR + CD371	1.349	98.93	-97.58	3.768	6	6	36.62	150
0.5:1										0.5:1										1:8
AdCAR only vs. AdCAR + CD33	0	85.8	-85.8	2.21	5	5	54.9	120		AdCAR only vs. AdCAR + CD33	0	100	-100	2.293	5	5	61.66	120		AdCAR only vs. AdCAR + CD33	7.76	96.93	-89.17	3.768	6	6	33.47	150
AdCAR only vs. AdCAR + CD38	0	97.8	-97.8	2.21	5	5	62.58	120		AdCAR only vs. AdCAR + CD38	0	100	-100	2.293	5	5	61.66	120		AdCAR only vs. AdCAR + CD38	7.76	94.57	-86.81	3.768	6	6	32.58	150
AdCAR only vs. AdCAR + CD123	0	98.6	-98.6	2.21	5	5	63.09	120		AdCAR only vs. AdCAR + CD123	0	98.8	-98.8	2.293	5	5	60.92	120		AdCAR only vs. AdCAR + CD123	7.76	7.263	0.4971	3.768	6	6	0.1866	150
AdCAR only vs. AdCAR + CD135	0	87.8	-87.8	2.21	5	5	56.18	120		AdCAR only vs. AdCAR + CD135	0	1.8	-1.8	2.293	5	5	1.11	120		AdCAR only vs. AdCAR + CD135	7.76	10.55	-2.786	3.768	6	6	1.046	150
AdCAR only vs. AdCAR + CD371	0	60	-60	2.21	5	5	38.39	120		AdCAR only vs. AdCAR + CD371	0	100	-100	2.293	5	5	61.66	120		AdCAR only vs. AdCAR + CD371	7.76	99.15	-91.39	3.768	6	6	34.3	150
AdCAR + CD33 vs. AdCAR + CD38	85.8	97.8	-12	2.21	5	5	7.678	120		AdCAR + CD33 vs. AdCAR + CD38	100	100	0	2.293	5	5	0	120		AdCAR + CD33 vs. AdCAR + CD38	96.93	94.57	2.359	3.768	6	6	0.8854	150
AdCAR + CD33 vs. AdCAR + CD123	85.8	98.6	-12.8	2.21	5	5	8.19	120		AdCAR + CD33 vs. AdCAR + CD123	100	98.8	1.2	2.293	5	5	0.74	120		AdCAR + CD33 vs. AdCAR + CD123	96.93	7.263	89.67	3.768	6	6	33.65	150
AdCAR + CD33 vs. AdCAR + CD135	85.8	87.8	-2	2.21	5	5	1.28	120		AdCAR + CD33 vs. AdCAR + CD135	100	1.8	98.2	2.293	5	5	60.55	120		AdCAR + CD33 vs. AdCAR + CD135	96.93	10.55	86.38	3.768	6	6	32.42	150
AdCAR + CD33 vs. AdCAR + CD371	85.8	60	25.8	2.21	5	5	16.51	120		AdCAR + CD33 vs. AdCAR + CD371	100	100	0	2.293	5	5	0	120		AdCAR + CD33 vs. AdCAR + CD371	96.93	99.15	-2.218	3.768	6	6	0.8324	150
AdCAR + CD38 vs. AdCAR + CD123	97.8	98.6	-0.8	2.21	5	5	0.5119	120		AdCAR + CD38 vs. AdCAR + CD123	100	98.8	1.2	2.293	5	5	0.74	120		AdCAR + CD38 vs. AdCAR + CD123	94.57	7.263	87.31	3.768	6	6	32.77	150
AdCAR + CD38 vs. AdCAR + CD135	97.8	87.8	10	2.21	5	5	6.398	120		AdCAR + CD38 vs. AdCAR + CD135	100	1.8	98.2	2.293	5	5	60.55	120		AdCAR + CD38 vs. AdCAR + CD135	94.57	10.55	84.02	3.768	6	6	31.54	150
AdCAR + CD38 vs. AdCAR + CD371	97.8	60	37.8	2.21	5	5	24.19	120		AdCAR + CD38 vs. AdCAR + CD371	100	100	0	2.293	5	5	0	120		AdCAR + CD38 vs. AdCAR + CD371	94.57	99.15	-4.577	3.768	6	6	1.718	150
AdCAR + CD123 vs. AdCAR + CD135	98.6	87.8	10.8	2.21	5	5	6.91	120		AdCAR + CD123 vs. AdCAR + CD135	98.8	1.8	97	2.293	5	5	59.81	120		AdCAR + CD123 vs. AdCAR + CD135	7.263	10.55	-3.284	3.768	6	6	1.232	150
AdCAR + CD123 vs. AdCAR + CD371	98.6	60	38.6	2.21	5	5	24.7	120		AdCAR + CD123 vs. AdCAR + CD371	98.8	100	-1.2	2.293	5	5	0.74	120		AdCAR + CD123 vs. AdCAR + CD371	7.263	99.15	-91.88	3.768	6	6	34.49	150
AdCAR + CD135 vs. AdCAR + CD371	87.8	60	27.8	2.21	5	5	17.79	120		AdCAR + CD135 vs. AdCAR + CD371	1.8	100	-98.2	2.293	5	5	60.55	120		AdCAR + CD135 vs. AdCAR + CD371	10.55	99.15	-88.6	3.768	6	6	33.25	150
1:1										1:1										1:4
AdCAR only vs. AdCAR + CD33	0	96.4	-96.4	2.21	5	5	61.68	120		AdCAR only vs. AdCAR + CD33	0	100	-100	2.293	5	5	61.66	120		AdCAR only vs. AdCAR + CD33	40.54	96.95	-56.41	3.768	6	6	21.17	150
AdCAR only vs. AdCAR + CD38	0	100	-100	2.21	5	5	63.98	120		AdCAR only vs. AdCAR + CD38	0	100	-100	2.293	5	5	61.66	120		AdCAR only vs. AdCAR + CD38	40.54	94.67	-54.13	3.768	6	6	20.32	150
AdCAR only vs. AdCAR + CD123	0	100	-100	2.21	5	5	63.98	120		AdCAR only vs. AdCAR + CD123	0	100	-100	2.293	5	5	61.66	120		AdCAR only vs. AdCAR + CD123	40.54	48.57	-8.032	3.768	6	6	3.014	150
AdCAR only vs. AdCAR + CD135	0	99	-99	2.21	5	5	63.34	120		AdCAR only vs. AdCAR + CD135	0	32.4	-32.4	2.293	5	5	19.98	120		AdCAR only vs. AdCAR + CD135	40.54	23.1	17.44	3.768	6	6	6.547	150
AdCAR only vs. AdCAR + CD371	0	92.8	-92.8	2.21	5	5	59.38	120		AdCAR only vs. AdCAR + CD371	0	100	-100	2.293	5	5	61.66	120		AdCAR only vs. AdCAR + CD371	40.54	98.83	-58.29	3.768	6	6	21.88	150
AdCAR + CD33 vs. AdCAR + CD38	96.4	100	-3.6	2.21	5	5	2.303	120		AdCAR + CD33 vs. AdCAR + CD38	100	100	0	2.293	5	5	0	120		AdCAR + CD33 vs. AdCAR + CD38	96.95	94.67	2.277	3.768	6	6	0.8546	150
AdCAR + CD33 vs. AdCAR + CD123	96.4	100	-3.6	2.21	5	5	2.303	120		AdCAR + CD33 vs. AdCAR + CD123	100	100	0	2.293	5	5	0	120		AdCAR + CD33 vs. AdCAR + CD123	96.95	48.57	48.38	3.768	6	6	18.16	150
AdCAR + CD33 vs. AdCAR + CD135	96.4	99	-2.6	2.21	5	5	1.664	120		AdCAR + CD33 vs. AdCAR + CD135	100	32.4	67.6	2.293	5	5	41.68	120		AdCAR + CD33 vs. AdCAR + CD135	96.95	23.1	73.86	3.768	6	6	27.72	150
AdCAR + CD33 vs. AdCAR + CD371	96.4	92.8	3.6	2.21	5	5	2.303	120		AdCAR + CD33 vs. AdCAR + CD371	100	100	0	2.293	5	5	0	120		AdCAR + CD33 vs. AdCAR + CD371	96.95	98.83	-1.88	3.768	6	6	0.7058	150
AdCAR + CD38 vs. AdCAR + CD123	100	100	0	2.21	5	5	0	120		AdCAR + CD38 vs. AdCAR + CD123	100	100	0	2.293	5	5	0	120		AdCAR + CD38 vs. AdCAR + CD123	94.67	48.57	46.1	3.768	6	6	17.3	150
AdCAR + CD38 vs. AdCAR + CD135	100	99	1	2.21	5	5	0.6398	120		AdCAR + CD38 vs. AdCAR + CD135	100	32.4	67.6	2.293	5	5	41.68	120		AdCAR + CD38 vs. AdCAR + CD135	94.67	23.1	71.58	3.768	6	6	26.86	150
AdCAR + CD38 vs. AdCAR + CD371	100	92.8	7.2	2.21	5	5	4.607	120		AdCAR + CD38 vs. AdCAR + CD371	100	100	0	2.293	5	5	0	120		AdCAR + CD38 vs. AdCAR + CD371	94.67	98.83	-4.157	3.768	6	6	1.56	150
AdCAR + CD123 vs. AdCAR + CD135	100	99	1	2.21	5	5	0.6398	120		AdCAR + CD123 vs. AdCAR + CD135	100	32.4	67.6	2.293	5	5	41.68	120		AdCAR + CD123 vs. AdCAR + CD135	48.57	23.1	25.48	3.768	6	6	9.562	150
AdCAR + CD123 vs. AdCAR + CD371	100	92.8	7.2	2.21	5	5	4.607	120		AdCAR + CD123 vs. AdCAR + CD371	100	100	0	2.293	5	5	0	120		AdCAR + CD123 vs. AdCAR + CD371	48.57	98.83	-50.26	3.768	6	6	18.86	150
AdCAR + CD135 vs. AdCAR + CD371	99	92.8	6.2	2.21	5	5	3.967	120		AdCAR + CD135 vs. AdCAR + CD371	32.4	100	-67.6	2.293	5	5	41.68	120		AdCAR + CD135 vs. AdCAR + CD371	23.1	98.83	-75.74	3.768	6	6	28.43	150

## Sheet: Figure 3 U937 in vivo
U937 in vivo
Table Analyzed	U937
Two-way ANOVA	Ordinary
Alpha	0.05
Source of Variation	% of total variation	P value	P value summary	Significant?
Row Factor	23.66	<0,0001	****	Yes
Column Factor	31.12	<0,0001	****	Yes
ANOVA table	SS (Type III)	DF	MS	F (DFn, DFd)	P value
Row Factor	49.8	11	4.528	F (11, 288) = 19,75	P<0,0001
Column Factor	65.5	6	10.92	F (6, 288) = 47,62	P<0,0001
Residual	66.02	288	0.2293
Data summary
Number of columns (Column Factor)	7
Number of rows (Row Factor)	12
Number of values	306
Compare column means (main column effect)
Number of families	1
Number of comparisons per family	21
Alpha	0.05
Tukey's multiple comparisons test	Mean Diff,	95,00% CI of diff,	Below threshold?	Summary	Adjusted P Value
Tumor only vs. AdCAR only	-0.02176	-0,4159 to 0,3724	No	ns	>0,9999
Tumor only vs. CD33	1.167	0,8422 to 1,493	Yes	****	<0,0001
Tumor only vs. CD38	1.156	0,8225 to 1,490	Yes	****	<0,0001
Tumor only vs. CD371	1.208	0,8745 to 1,542	Yes	****	<0,0001
Tumor only vs. CD135	0.05879	-0,3083 to 0,4259	No	ns	0.9991
Tumor only vs. CD123	0.2235	-0,1408 to 0,5878	No	ns	0.5347
AdCAR only vs. CD33	1.189	0,8337 to 1,545	Yes	****	<0,0001
AdCAR only vs. CD38	1.178	0,8147 to 1,541	Yes	****	<0,0001
AdCAR only vs. CD371	1.23	0,8667 to 1,593	Yes	****	<0,0001
AdCAR only vs. CD135	0.08054	-0,3136 to 0,4747	No	ns	0.9966
AdCAR only vs. CD123	0.2452	-0,1463 to 0,6368	No	ns	0.509
CD33 vs. CD38	-0.01121	-0,2597 to 0,2373	No	ns	>0,9999
CD33 vs. CD371	0.04082	-0,2077 to 0,2893	No	ns	0.999
CD33 vs. CD135	-1.109	-1,434 to -0,7834	Yes	****	<0,0001
CD33 vs. CD123	-0.944	-1,264 to -0,6239	Yes	****	<0,0001
CD38 vs. CD371	0.05203	-0,2075 to 0,3116	No	ns	0.9969
CD38 vs. CD135	-1.097	-1,431 to -0,7637	Yes	****	<0,0001
CD38 vs. CD123	-0.9328	-1,262 to -0,6040	Yes	****	<0,0001
CD371 vs. CD135	-1.15	-1,483 to -0,8157	Yes	****	<0,0001
CD371 vs. CD123	-0.9848	-1,314 to -0,6560	Yes	****	<0,0001
CD135 vs. CD123	0.1647	-0,1996 to 0,5290	No	ns	0.8314
Test details	Mean 1	Mean 2	Mean Diff,	SE of diff,	N1	N2	q	DF
Tumor only vs. AdCAR only	6.841	6.863	-0.02176	0.1327	30	23	0.2318	288
Tumor only vs. CD33	6.841	5.673	1.167	0.1095	30	72	15.07	288
Tumor only vs. CD38	6.841	5.685	1.156	0.1124	30	60	14.55	288
Tumor only vs. CD371	6.841	5.633	1.208	0.1124	30	60	15.2	288
Tumor only vs. CD135	6.841	6.782	0.05879	0.1236	30	30	0.6725	288
Tumor only vs. CD123	6.841	6.617	0.2235	0.1227	30	31	2.576	288
AdCAR only vs. CD33	6.863	5.673	1.189	0.1197	23	72	14.05	288
AdCAR only vs. CD38	6.863	5.685	1.178	0.1224	23	60	13.62	288
AdCAR only vs. CD371	6.863	5.633	1.23	0.1224	23	60	14.22	288
AdCAR only vs. CD135	6.863	6.782	0.08054	0.1327	23	30	0.8581	288
AdCAR only vs. CD123	6.863	6.617	0.2452	0.1319	23	31	2.63	288
CD33 vs. CD38	5.673	5.685	-0.01121	0.0837	72	60	0.1894	288
CD33 vs. CD371	5.673	5.633	0.04082	0.0837	72	60	0.6898	288
CD33 vs. CD135	5.673	6.782	-1.109	0.1095	72	30	14.31	288
CD33 vs. CD123	5.673	6.617	-0.944	0.1078	72	31	12.38	288
CD38 vs. CD371	5.685	5.633	0.05203	0.08742	60	60	0.8417	288
CD38 vs. CD135	5.685	6.782	-1.097	0.1124	60	30	13.81	288
CD38 vs. CD123	5.685	6.617	-0.9328	0.1107	60	31	11.91	288
CD371 vs. CD135	5.633	6.782	-1.15	0.1124	60	30	14.46	288
CD371 vs. CD123	5.633	6.617	-0.9848	0.1107	60	31	12.58	288
CD135 vs. CD123	6.782	6.617	0.1647	0.1227	30	31	1.898	288

## Sheet: Figure 6 PDX #21 in vivo
First PDX (#21) in vivo
Table Analyzed	PDX
Two-way ANOVA	Ordinary
Alpha	0.05
Source of Variation	% of total variation	P value	P value summary	Significant?
Row Factor	33.34	<0,0001	****	Yes
Column Factor	47.39	<0,0001	****	Yes
ANOVA table	SS (Type III)	DF	MS	F (DFn, DFd)	P value
Row Factor	75.39	11	6.853	F (11, 249) = 25,56	P<0,0001
Column Factor	107.2	6	17.86	F (6, 249) = 66,60	P<0,0001
Residual	66.78	249	0.2682
Data summary
Number of columns (Column Factor)	7
Number of rows (Row Factor)	12
Number of values	267
Compare column means (main column effect)
Number of families	1
Number of comparisons per family	21
Alpha	0.05
Tukey's multiple comparisons test	Mean Diff,	95,00% CI of diff,	Below threshold?	Summary	Adjusted P Value
Tumor only vs. Antibody only	-0.09333	-0,5583 to 0,3716	No	ns	0.9969
Tumor only vs. AdCAR only	0.4445	-0,001874 to 0,8908	No	ns	0.0518
Tumor only vs. CD33	0.7804	0,3440 to 1,217	Yes	****	<0,0001
Tumor only vs. CD38	0.9921	0,5548 to 1,429	Yes	****	<0,0001
Tumor only vs. CD371	1.342	0,9101 to 1,774	Yes	****	<0,0001
Tumor only vs. Kombi (33/38/371)	2.077	1,644 to 2,509	Yes	****	<0,0001
Antibody only vs. AdCAR only	0.5378	0,1325 to 0,9431	Yes	**	0.002
Antibody only vs. CD33	0.8737	0,4795 to 1,268	Yes	****	<0,0001
Antibody only vs. CD38	1.085	0,6902 to 1,481	Yes	****	<0,0001
Antibody only vs. CD371	1.435	1,046 to 1,824	Yes	****	<0,0001
Antibody only vs. Kombi (33/38/371)	2.17	1,780 to 2,560	Yes	****	<0,0001
AdCAR only vs. CD33	0.3359	-0,02449 to 0,6964	No	ns	0.0859
AdCAR only vs. CD38	0.5476	0,1865 to 0,9088	Yes	***	0.0002
AdCAR only vs. CD371	0.8974	0,5430 to 1,252	Yes	****	<0,0001
AdCAR only vs. Kombi (33/38/371)	1.632	1,277 to 1,988	Yes	****	<0,0001
CD33 vs. CD38	0.2117	-0,1285 to 0,5519	No	ns	0.5158
CD33 vs. CD371	0.5615	0,2293 to 0,8937	Yes	****	<0,0001
CD33 vs. Kombi (33/38/371)	1.296	0,9623 to 1,630	Yes	****	<0,0001
CD38 vs. CD371	0.3498	0,01864 to 0,6809	Yes	*	0.0308
CD38 vs. Kombi (33/38/371)	1.085	0,7516 to 1,418	Yes	****	<0,0001
CD371 vs. Kombi (33/38/371)	0.7348	0,4235 to 1,046	Yes	****	<0,0001
Test details	Mean 1	Mean 2	Mean Diff,	SE of diff,	N1	N2	q	DF
Tumor only vs. Antibody only	7.68	7.773	-0.09333	0.1564	19	26	0.8438	249
Tumor only vs. AdCAR only	7.68	7.235	0.4445	0.1502	19	34	4.186	249
Tumor only vs. CD33	7.68	6.899	0.7804	0.1468	19	41	7.517	249
Tumor only vs. CD38	7.68	6.687	0.9921	0.1471	19	41	9.536	249
Tumor only vs. CD371	7.68	6.338	1.342	0.1453	19	48	13.06	249
Tumor only vs. Kombi (33/38/371)	7.68	5.603	2.077	0.1455	19	58	20.18	249
Antibody only vs. AdCAR only	7.773	7.235	0.5378	0.1363	26	34	5.579	249
Antibody only vs. CD33	7.773	6.899	0.8737	0.1326	26	41	9.316	249
Antibody only vs. CD38	7.773	6.687	1.085	0.133	26	41	11.55	249
Antibody only vs. CD371	7.773	6.338	1.435	0.1309	26	48	15.51	249
Antibody only vs. Kombi (33/38/371)	7.773	5.603	2.17	0.1312	26	58	23.4	249
AdCAR only vs. CD33	7.235	6.899	0.3359	0.1212	34	41	3.918	249
AdCAR only vs. CD38	7.235	6.687	0.5476	0.1215	34	41	6.375	249
AdCAR only vs. CD371	7.235	6.338	0.8974	0.1192	34	48	10.64	249
AdCAR only vs. Kombi (33/38/371)	7.235	5.603	1.632	0.1195	34	58	19.31	249
CD33 vs. CD38	6.899	6.687	0.2117	0.1145	41	41	2.616	249
CD33 vs. CD371	6.899	6.338	0.5615	0.1118	41	48	7.105	249
CD33 vs. Kombi (33/38/371)	6.899	5.603	1.296	0.1124	41	58	16.31	249
CD38 vs. CD371	6.687	6.338	0.3498	0.1114	41	48	4.441	249
CD38 vs. Kombi (33/38/371)	6.687	5.603	1.085	0.112	41	58	13.69	249
CD371 vs. Kombi (33/38/371)	6.338	5.603	0.7348	0.1047	48	58	9.922	249

## Sheet: Sup 6 BM analysis
PDX BM analysis CD3
Table Analyzed	PDX_T cells
Data sets analyzed	A-F
ANOVA summary
F	16.99
P value	<0,0001
P value summary	****
Significant diff. among means (P < 0.05)?	Yes
R squared	0.7943
Brown-Forsythe test
F (DFn, DFd)	1,197 (5, 22)
P value	0.3429
P value summary	ns
Are SDs significantly different (P < 0.05)?	No
Bartlett's test
Bartlett's statistic (corrected)	55.15
P value	<0,0001
P value summary	****
Are SDs significantly different (P < 0.05)?	Yes
ANOVA table	SS	DF	MS	F (DFn, DFd)	P value
Treatment (between columns)	326.2	5	65.23	F (5, 22) = 16,99	P<0,0001
Residual (within columns)	84.46	22	3.839
Total	410.6	27
Data summary
Number of treatments (columns)	6
Number of values (total)	28
Number of families	1
Number of comparisons per family	15
Alpha	0.05
Tukey's multiple comparisons test	Mean Diff,	95,00% CI of diff,	Below threshold?	Summary	Adjusted P Value
AM only vs. AdCAR-T only	-1.859	-5,719 to 2,001	No	ns	0.6675	A-B
AM only vs. AdCAR-T + LLE-aCD33	-5.842	-9,936 to -1,747	Yes	**	0.0025	A-C
AM only vs. AdCAR-T + LLE-aCD38	-4.773	-8,633 to -0,9131	Yes	**	0.0098	A-D
AM only vs. AdCAR-T + LLE-aCD371	-2.809	-6,669 to 1,051	No	ns	0.2489	A-E
AM only vs. AdCAR-T + LLE-aCD33/38/371	-11.07	-15,16 to -6,975	Yes	****	<0,0001	A-F
AdCAR-T only vs. AdCAR-T + LLE-aCD33	-3.983	-8,077 to 0,1119	No	ns	0.0597	B-C
AdCAR-T only vs. AdCAR-T + LLE-aCD38	-2.914	-6,774 to 0,9462	No	ns	0.2164	B-D
AdCAR-T only vs. AdCAR-T + LLE-aCD371	-0.95	-4,810 to 2,910	No	ns	0.9704	B-E
AdCAR-T only vs. AdCAR-T + LLE-aCD33/38/371	-9.21	-13,30 to -5,116	Yes	****	<0,0001	B-F
AdCAR-T + LLE-aCD33 vs. AdCAR-T + LLE-aCD38	1.069	-3,026 to 5,163	No	ns	0.962	C-D
AdCAR-T + LLE-aCD33 vs. AdCAR-T + LLE-aCD371	3.033	-1,062 to 7,127	No	ns	0.233	C-E
AdCAR-T + LLE-aCD33 vs. AdCAR-T + LLE-aCD33/38/371	-5.228	-9,543 to -0,9117	Yes	*	0.0117	C-F
AdCAR-T + LLE-aCD38 vs. AdCAR-T + LLE-aCD371	1.964	-1,896 to 5,824	No	ns	0.6163	D-E
AdCAR-T + LLE-aCD38 vs. AdCAR-T + LLE-aCD33/38/371	-6.296	-10,39 to -2,202	Yes	**	0.0011	D-F
AdCAR-T + LLE-aCD371 vs. AdCAR-T + LLE-aCD33/38/371	-8.26	-12,35 to -4,166	Yes	****	<0,0001	E-F
Test details	Mean 1	Mean 2	Mean Diff,	SE of diff,	n1	n2	q	DF
AM only vs. AdCAR-T only	0.0007108	1.86	-1.859	1.239	5	5	2.122	22
AM only vs. AdCAR-T + LLE-aCD33	0.0007108	5.843	-5.842	1.314	5	4	6.286	22
AM only vs. AdCAR-T + LLE-aCD38	0.0007108	4.774	-4.773	1.239	5	5	5.448	22
AM only vs. AdCAR-T + LLE-aCD371	0.0007108	2.81	-2.809	1.239	5	5	3.206	22
AM only vs. AdCAR-T + LLE-aCD33/38/371	0.0007108	11.07	-11.07	1.314	5	4	11.91	22
AdCAR-T only vs. AdCAR-T + LLE-aCD33	1.86	5.843	-3.983	1.314	5	4	4.285	22
AdCAR-T only vs. AdCAR-T + LLE-aCD38	1.86	4.774	-2.914	1.239	5	5	3.326	22
AdCAR-T only vs. AdCAR-T + LLE-aCD371	1.86	2.81	-0.95	1.239	5	5	1.084	22
AdCAR-T only vs. AdCAR-T + LLE-aCD33/38/371	1.86	11.07	-9.21	1.314	5	4	9.91	22
AdCAR-T + LLE-aCD33 vs. AdCAR-T + LLE-aCD38	5.843	4.774	1.069	1.314	4	5	1.15	22
AdCAR-T + LLE-aCD33 vs. AdCAR-T + LLE-aCD371	5.843	2.81	3.033	1.314	4	5	3.263	22
AdCAR-T + LLE-aCD33 vs. AdCAR-T + LLE-aCD33/38/371	5.843	11.07	-5.228	1.385	4	4	5.336	22
AdCAR-T + LLE-aCD38 vs. AdCAR-T + LLE-aCD371	4.774	2.81	1.964	1.239	5	5	2.241	22
AdCAR-T + LLE-aCD38 vs. AdCAR-T + LLE-aCD33/38/371	4.774	11.07	-6.296	1.314	5	4	6.774	22
AdCAR-T + LLE-aCD371 vs. AdCAR-T + LLE-aCD33/38/371	2.81	11.07	-8.26	1.314	5	4	8.888	22

## Sheet: Suppl. Figure 7 second PDX 
Second PDX P17R in vivo
Table Analyzed	P17R PDX_Revision
Two-way ANOVA	Ordinary
Alpha	0.05
Source of Variation	% of total variation	P value	P value summary	Significant?
Row Factor	8.528	0.0006	***	Yes
Column Factor	49.36	<0,0001	****	Yes
ANOVA table	SS (Type III)	DF	MS	F (DFn, DFd)	P value
Row Factor	13.53	9	1.504	F (9, 150) = 3,478	P=0,0006
Column Factor	78.34	5	15.67	F (5, 150) = 36,24	P<0,0001
Residual	64.86	150	0.4324
Data summary
Number of columns (Column Factor)	6
Number of rows (Row Factor)	10
Number of values	165
Compare column means (main column effect)
Number of families	1
Number of comparisons per family	15
Alpha	0.05
Tukey's multiple comparisons test	Mean Diff,	95,00% CI of diff,	Below threshold?	Summary	Adjusted P Value
Tumor only vs. AdCAR only	0.3978	-0,3432 to 1,139	No	ns	0.6328
Tumor only vs. CD33	0.834	0,1585 to 1,509	Yes	**	0.0064
Tumor only vs. CD38	1.92	1,241 to 2,599	Yes	****	<0,0001
Tumor only vs. CD371	1.682	1,006 to 2,357	Yes	****	<0,0001
Tumor only vs. Kombi (33/38/371)	2.125	1,484 to 2,767	Yes	****	<0,0001
AdCAR only vs. CD33	0.4362	-0,1672 to 1,040	No	ns	0.2998
AdCAR only vs. CD38	1.522	0,9147 to 2,130	Yes	****	<0,0001
AdCAR only vs. CD371	1.284	0,6806 to 1,887	Yes	****	<0,0001
AdCAR only vs. Kombi (33/38/371)	1.727	1,163 to 2,292	Yes	****	<0,0001
CD33 vs. CD38	1.086	0,5868 to 1,586	Yes	****	<0,0001
CD33 vs. CD371	0.8478	0,3576 to 1,338	Yes	****	<0,0001
CD33 vs. Kombi (33/38/371)	1.291	0,8511 to 1,731	Yes	****	<0,0001
CD38 vs. CD371	-0.2384	-0,7378 to 0,2610	No	ns	0.74
CD38 vs. Kombi (33/38/371)	0.2051	-0,2454 to 0,6556	No	ns	0.7767
CD371 vs. Kombi (33/38/371)	0.4435	0,003348 to 0,8837	Yes	*	0.0471
Test details	Mean 1	Mean 2	Mean Diff,	SE of diff,	N1	N2	q	DF
Tumor only vs. AdCAR only	7.613	7.216	0.3978	0.2567	12	16	2.192	150
Tumor only vs. CD33	7.613	6.779	0.834	0.234	12	30	5.041	150
Tumor only vs. CD38	7.613	5.693	1.92	0.2353	12	28	11.54	150
Tumor only vs. CD371	7.613	5.932	1.682	0.234	12	30	10.16	150
Tumor only vs. Kombi (33/38/371)	7.613	5.488	2.125	0.2221	12	49	13.53	150
AdCAR only vs. CD33	7.216	6.779	0.4362	0.209	16	30	2.951	150
AdCAR only vs. CD38	7.216	5.693	1.522	0.2105	16	28	10.23	150
AdCAR only vs. CD371	7.216	5.932	1.284	0.209	16	30	8.687	150
AdCAR only vs. Kombi (33/38/371)	7.216	5.488	1.727	0.1955	16	49	12.5	150
CD33 vs. CD38	6.779	5.693	1.086	0.173	30	28	8.88	150
CD33 vs. CD371	6.779	5.932	0.8478	0.1698	30	30	7.061	150
CD33 vs. Kombi (33/38/371)	6.779	5.488	1.291	0.1525	30	49	11.98	150
CD38 vs. CD371	5.693	5.932	-0.2384	0.173	28	30	1.949	150
CD38 vs. Kombi (33/38/371)	5.693	5.488	0.2051	0.1561	28	49	1.859	150
CD371 vs. Kombi (33/38/371)	5.932	5.488	0.4435	0.1525	30	49	4.114	150
