# Supplementary material for: Rational combinatorial targeting by adapter CAR-T-cells (AdCAR-T) prevents antigen escape in acute myeloid leukemia
Source: Leukemia. 2024 Aug 3;38(10):2183–95. doi: 10.1038/s41375-024-02351-2 (PMC11436361; doi:10.1038/s41375-024-02351-2)
Supplement: Supplementary file 3 — Additional file 2._Antigen double triple positivity [file 41375_2024_2351_MOESM3_ESM.xlsx]

## Sheet: Tabelle1
	Patient ID	1	2	3	4	5	6	7	8	9	10	11	12	13	14	15	16	17	18	19	20	21	22	23	24	25	26	27	29
Antigen
CD33/38		0.298	0.974	0.0169	0.744	0.963	0.745	0.945	0.818	0.239	0.289	0.744	0.799	0.989	0.833	0.6	0.86	0.697	0.902	0.0985	0.58	0.988	0.996	0.482	0.649	0.187	0.968	0.887	0.968	0.817	0.952
CD33/371		0.191	0.918	0.0179	0.732	0.915	0.751	0.919	0.972	0.207	0.206	0.988	0.226	0.921	0.57	0.385	0.829	0.323	0.599	0.0018	0.878	0.793	0.991	0.424	0.6	0.204	0.43	0.882	0.925	0.971	0.853
CD33/135		0.0652	0.107	0.00055	0.0367	0.051	0.202	0.193	0.001	0.0638	0.0238	0.925	0.0248	0.0372	0.0059	0.114	0.405	0.0342	0.0135	0.0022	0.806	0.337	0.702	0.0639	0.0409	0.0973	0.0629	0.224	0.317	0.0651	0.0082
CD33/IL1RAcP		0.278	0.698	0.0158	0.747	0.918	0.568	0.968	0.66	0.188	0.0643	0.992	0.103	0.989	0.572	0.415	0.791	0.478	0.934	0.0958	0.97	0.995	0.976	0.332	0.576	0.16	0.227	0.526	0.885	0.92	0.487
CD33/276		0.0055	0.0066	9.63e-05	0.0422	0.0035	0.0077	0.0655	0.00037	0.0057	0.00048	0.0024	0.0698	0.138	0.00048	0.0016	0.00084	0.00063	0.0018	1.87e-05	0.299	0.00028	0.00092	0.0525	0.0021	0.014	2.98e-05	0.0084	0.00082	0	0.00087
CD33/123		0.261	0.722	0.0099	0.106	0.485	0.577	0.984	0.0159	0.143	0.0748	0.128	0.542	0.823	0.202	0.533	0.851	0.613	0.892	0.0845	0.749	0.984	0.989	0.399	0.329	0.176	0.763	0.848	0.917	0.737	0.792
CD38/371		0.307	0.928	0.98	0.907	0.924	0.98	0.878	0.816	0.226	0.316	0.737	0.226	0.919	0.587	0.382	0.817	0.33	0.6	0.0084	0.54	0.793	0.991	0.656	0.814	0.226	0.431	0.941	0.921	0.821	0.844
CD38/IL1RAcP		0.608	0.707	0.646	0.96	0.933	0.752	0.936	0.598	0.19	0.1	0.753	0.103	0.981	0.584	0.42	0.781	0.486	0.92	0.845	0.582	0.988	0.976	0.451	0.77	0.0809	0.232	0.543	0.875	0.798	0.488
CD38/135		0.107	0.106	0.0024	0.0561	0.0506	0.239	0.187	0.00099	0.0609	0.0285	0.722	0.0235	0.0362	0.0056	0.114	0.39	0.0329	0.0124	0.0108	0.479	0.332	0.7	0.0714	0.0535	0.0237	0.0616	0.224	0.308	0.0561	0.0079
CD38/276		0.0245	0.0065	0.0012	0.0592	0.0034	0.0078	0.0633	0.00039	0.0057	0.00048	0.0019	0.0646	0.133	0.00048	0.0016	0.0011	0.00052	0.0018	1.87e-05	0.213	0.00027	0.00094	0.057	0.0031	0.0109	2.98e-05	0.0082	0.00072	0.0012	0.00077
CD38/123		0.706	0.731	0.284	0.121	0.5	0.767	0.939	0.0135	0.148	0.121	0.113	0.534	0.819	0.219	0.535	0.837	0.657	0.866	0.528	0.434	0.977	0.989	0.673	0.413	0.134	0.767	0.914	0.907	0.65	0.791
CD135/371		0.0486	0.0949	0.0024	0.0497	0.0485	0.239	0.173	0.00099	0.0559	0.0251	0.921	0.0077	0.035	0.005	0.0863	0.384	0.0152	0.0093	0.00047	0.717	0.297	0.699	0.0597	0.0472	0.0523	0.0316	0.222	0.297	0.065	0.0074
CD371/IL1RAcP		0.254	0.704	0.652	0.912	0.895	0.759	0.904	0.667	0.164	0.0675	0.987	0.0581	0.92	0.427	0.303	0.762	0.258	0.604	0.0081	0.861	0.796	0.975	0.363	0.71	0.106	0.131	0.544	0.85	0.927	0.465
CD371/CD276		0.0068	0.0036	0.0012	0.0538	0.0025	0.0083	0.0631	0.00035	0.005	0	0.0024	0.015	0.135	0.00019	0.0016	0.00046	0.00052	0.0016	0	0.276	0.00013	0.00042	0.0537	0.0027	0.0109	0	0.0083	0.00066	0	0.00072
CD371/CD123		0.281	0.696	0.283	0.115	0.479	0.769	0.907	0.0162	0.123	0.0919	0.13	0.171	0.764	0.163	0.335	0.799	0.271	0.553	0.0076	0.659	0.776	0.985	0.584	0.358	0.153	0.379	0.895	0.863	0.747	0.697
CD135/CD276		0.0032	0.0063	0.00041	0.0134	0.0027	0.0051	0.0212	4.39e-05	0.0029	0.00036	0.0018	0.0043	0.0058	0.00039	0.0016	0.00054	0.0001	0.00032	0	0.279	0.00013	0.00027	0.0057	0.00032	0.0134	2.98e-05	0.0075	0.00055	0	5.11e-05
CD276/IL1RAcP		0.0155	0.0035	0.001	0.0588	0.0033	0.0069	0.0641	0.00035	0.0036	0.00048	0.0023	0.0083	0.135	0.00048	0.0012	0.00092	0.00021	0.0018	1.87e-05	0.295	0.00027	0.00063	0.0565	0.0029	0.014	0	0.0074	0.0007	0.00016	0.00051
CD276/CD123		0.0247	0.0044	0.0002	0.0087	0.0016	0.0063	0.0698	0.00018	0.0029	0.00012	0.00026	0.0637	0.117	0.00039	0.00082	0.00031	0.00073	0.0016	0	0.26	0.00033	0.00036	0.0401	0.0012	0.0103	0	0.0088	0.00081	0.00024	0.00097
CD135/CD123		0.0955	0.0902	0.0011	0.0172	0.0366	0.226	0.197	0.00011	0.0566	0.011	0.138	0.023	0.0376	0.0042	0.114	0.409	0.0354	0.0137	0.0089	0.642	0.344	0.706	0.0605	0.0361	0.0845	0.0641	0.231	0.319	0.065	0.0079
CD123/IL1RAcP		0.524	0.589	0.253	0.132	0.525	0.637	0.963	0.0167	0.124	0.0221	0.15	0.0927	0.834	0.166	0.401	0.776	0.448	0.908	0.535	0.766	0.986	0.971	0.337	0.395	0.128	0.187	0.53	0.844	0.718	0.43
CD135/IL1RAcP		0.103	0.0867	0.0024	0.058	0.0515	0.207	0.193	0.001	0.0638	0.0139	0.926	0.0085	0.0377	0.0053	0.112	0.397	0.0319	0.0142	0.0108	0.802	0.341	0.701	0.0714	0.0509	0.096	0.0485	0.208	0.314	0.0655	0.0082
CD33/38/371		0.189	0.918	0.0168	0.724	0.914	0.745	0.878	0.814	0.194	0.197	0.738	0.221	0.918	0.568	0.378	0.816	0.312	0.593	0.0018	0.543	0.792	0.99	0.418	0.594	0.15	0.43	0.868	0.919	0.813	0.843
CD33/38/135		0.0679	0.116	0.00058	0.0392	0.0534	0.219	0.198	0.0011	0.0609	0.0255	0.718	0.0273	0.0392	0.0059	0.116	0.401	0.0343	0.0136	0.0024	0.482	0.352	0.709	0.0664	0.0445	0.0225	0.0682	0.232	0.32	0.0572	0.0086
CD33/38/IL1RAcP		0.272	0.695	0.0156	0.74	0.916	0.564	0.933	0.588	0.177	0.0637	0.741	0.0965	0.98	0.569	0.411	0.772	0.457	0.887	0.0913	0.567	0.987	0.975	0.329	0.574	0.062	0.224	0.516	0.87	0.781	0.478
CD33/38/276		0.0045	0.0062	8.67e-05	0.0396	0.0033	0.007	0.0621	0.00037	0.0057	0.00048	0.0018	0.063	0.13	0.00048	0.0016	0.00077	0.00031	0.0015	1.87e-05	0.211	0.00027	0.0009	0.0508	0.002	0.0103	0	0.008	0.0007	0	0.00077
CD33/38/123		0.235	0.53	0.0065	0.0587	0.224	0.423	0.931	0.0058	0.108	0.0483	0.0363	0.334	0.699	0.101	0.502	0.792	0.48	0.795	0.0605	0.286	0.954	0.977	0.354	0.23	0.0638	0.655	0.764	0.812	0.555	0.595
CD33/371/135		0.0436	0.106	0.00059	0.0381	0.0521	0.224	0.185	0.0011	0.0559	0.0241	0.922	0.0089	0.0384	0.0057	0.0908	0.398	0.017	0.0101	0.00015	0.729	0.317	0.711	0.0607	0.0398	0.0523	0.0356	0.233	0.31	0.0669	0.0082
CD33/135/IL1RAcP		0.0642	0.0843	0.00055	0.0367	0.0505	0.168	0.191	0.001	0.0638	0.0115	0.924	0.0081	0.0371	0.0053	0.111	0.394	0.0305	0.0135	0.0021	0.8	0.337	0.699	0.0625	0.0386	0.0954	0.0476	0.202	0.311	0.0649	0.008
CD33/135/276		0.0011	0.0063	7.71e-05	0.0096	0.0026	0.0049	0.0221	4.39e-05	0.0029	0.00036	0.002	0.0043	0.006	0.00039	0.0016	0.00038	0.0001	0.00021	0	0.285	0.00013	0.00029	0.005	0.00019	0.0128	0	0.0077	0.0006	0	0
CD33/135/123		0.0598	0.0859	0.00041	0.0145	0.0351	0.179	0.193	0.00011	0.0566	0.0095	0.132	0.0213	0.0364	0.0041	0.113	0.404	0.0331	0.0127	0.0021	0.632	0.336	0.702	0.054	0.0288	0.0839	0.0613	0.222	0.313	0.0639	0.0076
CD33/276/IL1RAcP		0.0044	0.0033	9.63e-05	0.0404	0.0031	0.0063	0.0632	0.00035	0.0036	0.00048	0.0022	0.0073	0.133	0.00048	0.0012	0.00061	0.00021	0.0016	1.87e-05	0.293	0.00027	0.00057	0.05	0.002	0.0134	0	0.0073	0.00064	0	0.00046
CD33/123/IL1RAcP		0.245	0.571	0.0101	0.106	0.485	0.471	0.962	0.0149	0.122	0.0162	0.132	0.0892	0.821	0.147	0.396	0.771	0.419	0.88	0.0806	0.741	0.984	0.97	0.269	0.312	0.118	0.183	0.508	0.835	0.699	0.419
CD38/135/IL1RAcP		0.0994	0.0835	0.0022	0.0561	0.05	0.2	0.186	0.00099	0.0609	0.0136	0.72	0.0078	0.0361	0.0049	0.109	0.381	0.0289	0.0124	0.01	0.476	0.332	0.697	0.0699	0.0493	0.0219	0.0472	0.203	0.303	0.056	0.0077
CD38/276/123		0.0205	0.004	0.00015	0.0078	0.0014	0.0054	0.0633	0.00018	0.0029	0.00012	0.00019	0.0547	0.105	0.00029	0.00082	0.00023	0.00042	0.0012	0	0.177	0.00027	0.00029	0.0378	0.00088	0.0073	0	0.0081	0.00064	0.00024	0.00066
CD38/276/IL1RAcP		0.0136	0.0034	0.00096	0.0574	0.0031	0.0067	0.0631	0.00035	0.0036	0.00048	0.0019	0.0069	0.133	0.00048	0.0012	0.00084	0.00021	0.0017	1.87e-05	0.213	0.00027	0.00059	0.0552	0.0028	0.0109	0	0.0073	0.00063	0.00016	0.00046
CD38/276/135		0.003	0.0064	0.00042	0.0132	0.0025	0.0051	0.0213	4.39e-05	0.0029	0.00036	0.0016	0.0037	0.0057	0.00039	0.0016	0.00054	0.0001	0.00032	0	0.207	0.00013	0.00027	0.0057	0.00032	0.0103	2.98e-05	0.0076	0.00056	0	0
CD38/123/IL1RAcP		0.493	0.569	0.222	0.121	0.488	0.613	0.927	0.0127	0.116	0.0201	0.113	0.0824	0.813	0.146	0.394	0.753	0.42	0.853	0.492	0.428	0.976	0.968	0.323	0.376	0.0401	0.179	0.511	0.821	0.614	0.409
CD38/123/135		0.0933	0.088	0.001	0.0165	0.0355	0.22	0.191	0.00011	0.053	0.0104	0.112	0.0213	0.0366	0.0039	0.112	0.393	0.0325	0.0124	0.0085	0.369	0.339	0.703	0.059	0.0352	0.0188	0.0627	0.226	0.309	0.0555	0.0076
CD38/371/276		0.0063	0.0033	0.0011	0.0506	0.0023	0.0076	0.06	0.00035	0.005	0	0.0018	0.0137	0.128	0.00019	0.0016	0.00046	0.00031	0.0014	0	0.201	0.00015	0.0004	0.0515	0.0025	0.0103	0	0.008	0.00054	0	0.00056
CD38/371/123		0.27	0.502	0.084	0.0628	0.212	0.547	0.865	0.0056	0.0946	0.0633	0.0348	0.125	0.656	0.086	0.317	0.753	0.211	0.522	0.007	0.262	0.76	0.973	0.534	0.227	0.0839	0.335	0.798	0.77	0.56	0.524
CD38/371/IL1RAcP		0.249	0.691	0.63	0.904	0.892	0.742	0.868	0.586	0.154	0.0626	0.734	0.0534	0.915	0.413	0.297	0.747	0.247	0.595	0.008	0.529	0.792	0.972	0.357	0.702	0.0608	0.125	0.524	0.84	0.781	0.449
CD38/371/135		0.0504	0.102	0.0027	0.0527	0.0507	0.257	0.178	0.0011	0.0545	0.0264	0.712	0.0085	0.0372	0.0051	0.0883	0.387	0.0157	0.0101	0.00054	0.452	0.311	0.707	0.062	0.0507	0.0213	0.0342	0.23	0.303	0.0569	0.0077
CD371/135/IL1RAcP		0.0464	0.0795	0.0022	0.0489	0.0478	0.198	0.17	0.00097	0.0552	0.0116	0.919	0.0031	0.0342	0.0046	0.083	0.377	0.0136	0.0092	0.00041	0.708	0.294	0.695	0.0582	0.0423	0.0492	0.0261	0.2	0.291	0.0644	0.0071
CD371/276/123		0.0066	0.0024	0.00013	0.0078	0.00092	0.0055	0.0631	0.00015	0.0029	0	0.00021	0.0129	0.106	9.68e-05	0.00082	0.00015	0.00052	0.0011	0	0.229	0.00013	0.00027	0.0358	0.0007	0.0079	0	0.0082	0.00061	0	0.00061
CD371/276/IL1RAcP		0.004	0.0022	0.001	0.0537	0.0025	0.0071	0.0628	0.00035	0.0029	0	0.0024	0.0019	0.135	0.00019	0.0012	0.00038	0.00021	0.0016	0	0.276	0.00013	0.00034	0.052	0.0025	0.0109	0	0.0075	0.00061	0	0.00046
CD371/276/135		0.00084	0.0035	0.00043	0.0127	0.0018	0.0054	0.0218	4.39e-05	0.0029	0	0.002	0.0011	0.006	9.68e-05	0.0016	0.00031	0.0001	0.00032	0	0.266	8.36e-05	0.00025	0.0052	0.00028	0.0103	0	0.0078	0.00052	0	0.0001
CD371/123/IL1RAcP		0.23	0.569	0.225	0.115	0.47	0.623	0.888	0.0147	0.104	0.0181	0.129	0.0477	0.761	0.114	0.28	0.741	0.21	0.549	0.0074	0.649	0.776	0.968	0.292	0.33	0.0699	0.103	0.521	0.797	0.702	0.392
CD371/135/123		0.0484	0.0858	0.0011	0.0165	0.0355	0.232	0.181	0.00011	0.048	0.0103	0.129	0.0071	0.0369	0.0039	0.0875	0.394	0.0156	0.0092	0.00047	0.562	0.31	0.709	0.0547	0.031	0.0456	0.0334	0.231	0.304	0.0653	0.0076
CD135/276/IL1RAcP		0.0025	0.0034	0.00039	0.013	0.0025	0.0046	0.0209	4.39e-05	0.0029	0.00036	0.0018	0.0012	0.0056	0.00039	0.0012	0.00054	0.0001	0.00032	0	0.278	0.00013	0.00025	0.0057	0.00032	0.0134	0	0.0069	0.00051	0	5.11e-05
CD135/123/IL1RAcP		0.0869	0.0727	0.001	0.0168	0.0357	0.184	0.191	0.00011	0.0566	0.0047	0.138	0.0077	0.0363	0.0038	0.11	0.394	0.0309	0.0128	0.008	0.635	0.336	0.699	0.0582	0.0329	0.0833	0.0471	0.204	0.309	0.0641	0.0076
CD276/123/IL1RAcP		0.0116	0.0022	0.00015	0.008	0.0013	0.0049	0.0641	0.00018	0.0022	0.00012	0.00021	0.0069	0.107	0.00029	0.00041	0.00015	0.0001	0.0013	0	0.249	0.00027	0.00029	0.0363	0.00083	0.0103	0	0.0073	0.0006	0.00016	0.00051
CD276/123/135		0.0029	0.0043	0.00011	0.0037	0.0011	0.0045	0.0226	0	0.0022	0.00012	0.00026	0.0042	0.0059	0.00019	0.00082	0.00023	0.0001	0.00032	0	0.249	0.00015	0.00027	0.0032	0.00014	0.0103	0	0.0081	0.00064	0	0.0001
